# Supplementary material for: Clinical utility of circulating tumor DNA profiling in detecting targetable fusions in non-small cell lung cancer
Source: Front Oncol. 2024 Oct 24;14:1463341. doi: 10.3389/fonc.2024.1463341 (PMC11540554; doi:10.3389/fonc.2024.1463341)
Supplement: Supplementary file 2 [file Table1.xlsx]

## Sheet: Table S1
Supplementary Table S1. Fusion driver genes targeted by tissue and ctDNA comprehensive genomic profiling (CGP) assays
Gene in the panel	Fusion targeted by tissue CGP	Fusion targeted by ctDNA CGP
ABL1	O	O
ABL2	X	X
ACVR1	X	X
ACVR1B	X	X
AKT1	X	X
AKT2	X	X
AKT3	O	X
ALK	O	O
ALOX12B	X	X
ANKRD11	X	X
ANKRD26	X	X
APC	X	X
AR	O	X
ARAF	X	X
ARFRP1	X	X
ARID1A	X	X
ARID1B	X	X
ARID2	X	X
ARID5B	X	X
ASXL1	X	X
ASXL2	X	X
ATM	X	X
ATR	X	X
ATRX	X	X
AURKA	X	X
AURKB	X	X
AXIN1	X	X
AXIN2	X	X
AXL	O	X
B2M	X	X
BAP1	X	X
BARD1	X	X
BBC3	X	X
BCL10	X	X
BCL2	O	X
BCL2L1	X	X
BCL2L11	X	X
BCL2L2	X	X
BCL6	X	X
BCOR	X	X
BCORL1	X	X
BCR	X	O
BIRC3	X	X
BLM	X	X
BMPR1A	X	X
BRAF	O	O
BRCA1	O	X
BRCA2	O	X
BRD4	X	X
BRIP1	X	X
BTG1	X	X
BTK	X	X
C11orf30	X	X
CALR	X	X
CARD11	X	X
CASP8	X	X
CBFB	X	X
CBL	X	X
CCND1	X	X
CCND2	X	X
CCND3	X	X
CCNE1	X	X
CD274	X	X
CD276	X	X
CD74	X	O
CD79A	X	X
CD79B	X	X
CDC73	X	X
CDH1	X	X
CDK12	X	X
CDK4	O	X
CDK6	X	X
CDK8	X	X
CDKN1A	X	X
CDKN1B	X	X
CDKN2A	X	X
CDKN2B	X	X
CDKN2C	X	X
CEBPA	X	X
CENPA	X	X
CHD2	X	X
CHD4	X	X
CHEK1	X	X
CHEK2	X	X
CIC	X	X
CREBBP	X	X
CRKL	X	X
CRLF2	X	X
CSF1R	O	X
CSF3R	X	X
CSNK1A1	X	X
CTCF	X	X
CTLA4	X	X
CTNNA1	X	X
CTNNB1	X	X
CUL3	X	X
CUX1	X	X
CXCR4	X	X
CYLD	X	X
DAXX	X	X
DCUN1D1	X	X
DDR2	X	X
DDX41	X	X
DHX15	X	X
DICER1	X	X
DIS3	X	X
DNAJB1	X	X
DNMT1	X	X
DNMT3A	X	X
DNMT3B	X	X
DOT1L	X	X
E2F3	X	X
EED	X	X
EGFL7	X	X
EGFR	O	O
EIF1AX	X	X
EIF4A2	X	X
EIF4E	X	X
EML4	O	X
EP300	X	X
EPCAM	X	X
EPHA3	X	X
EPHA5	X	X
EPHA7	X	X
EPHB1	X	X
ERBB2	O	X
ERBB3	X	X
ERBB4	X	X
ERCC1	X	X
ERCC2	X	X
ERCC3	X	X
ERCC4	X	X
ERCC5	X	X
ERG	O	X
ERRFI1	X	X
ESR1	O	X
ETS1	O	X
ETV1	O	O
ETV4	O	O
ETV5	O	X
ETV6	X	O
EWSR1	O	O
EZH2	X	X
FAM123B	X	X
FAM175A	X	X
FAM46C	X	X
FANCA	X	X
FANCC	X	X
FANCD2	X	X
FANCE	X	X
FANCF	X	X
FANCG	X	X
FANCI	X	X
FANCL	X	X
FAS	X	X
FAT1	X	X
FBXW7	X	X
FGF1	X	X
FGF10	X	X
FGF14	X	X
FGF19	X	X
FGF2	X	X
FGF23	X	X
FGF3	X	X
FGF4	X	X
FGF5	X	X
FGF6	X	X
FGF7	X	X
FGF8	X	X
FGF9	X	X
FGFR1	O	X
FGFR2	O	O
FGFR3	O	O
FGFR4	O	X
FH	X	X
FLCN	X	X
FLI1	O	X
FLT1	O	X
FLT3	O	X
FLT4	X	X
FOXA1	X	X
FOXL2	X	X
FOXO1	X	X
FOXP1	X	X
FRS2	X	X
FUBP1	X	X
FYN	X	X
GABRA6	X	X
GATA1	X	X
GATA2	X	X
GATA3	X	X
GATA4	X	X
GATA6	X	X
GEN1	X	X
GID4	X	X
GLI1	X	X
GNA11	X	X
GNA13	X	X
GNAQ	X	X
GNAS	X	X
GPR124	X	X
GPS2	X	X
GREM1	X	X
GRIN2A	X	X
GRM3	X	X
GSK3B	X	X
H3F3A	X	X
H3F3B	X	X
H3F3C	X	X
HGF	X	X
HIST1H1C	X	X
HIST1H2BD	X	X
HIST1H3A	X	X
HIST1H3B	X	X
HIST1H3C	X	X
HIST1H3D	X	X
HIST1H3E	X	X
HIST1H3F	X	X
HIST1H3G	X	X
HIST1H3H	X	X
HIST1H3I	X	X
HIST1H3J	X	X
HIST2H3A	X	X
HIST2H3C	X	X
HIST2H3D	X	X
HIST3H3	X	X
HLA-A	X	X
HLA-B	X	X
HLA-C	X	X
HNF1A	X	X
HNRNPK	X	X
HOXB13	X	X
HRAS	X	X
HSD3B1	X	X
HSP90AA1	X	X
ICOSLG	X	X
ID3	X	X
IDH1	X	X
IDH2	X	X
IFNGR1	X	X
IGF1	X	X
IGF1R	X	X
IGF2	X	X
IKBKE	X	X
IKZF1	X	X
IL10	X	X
IL7R	X	X
INHA	X	X
INHBA	X	X
INPP4A	X	X
INPP4B	X	X
INSR	X	X
IRF2	X	X
IRF4	X	X
IRS1	X	X
IRS2	X	X
JAK1	X	X
JAK2	O	X
JAK3	X	X
JUN	X	X
KAT6A	X	X
KDM5A	X	X
KDM5C	X	X
KDM6A	X	X
KDR	O	X
KEAP1	X	X
KEL	X	X
KIF5B	O	X
KIT	O	X
KLF4	X	X
KLHL6	X	X
KMT2B	X	X
KMT2C	X	X
KMT2D	X	X
KRAS	X	X
LAMP1	X	X
LATS1	X	X
LATS2	X	X
LMO1	X	X
LRP1B	X	X
LYN	X	X
LZTR1	X	X
MAGI2	X	X
MALT1	X	X
MAP2K1	X	X
MAP2K2	X	X
MAP2K4	X	X
MAP3K1	X	X
MAP3K13	X	X
MAP3K14	X	X
MAP3K4	X	X
MAPK1	X	X
MAPK3	X	X
MAX	X	X
MCL1	X	X
MDC1	X	X
MDM2	X	X
MDM4	X	X
MED12	X	X
MEF2B	X	X
MEN1	X	X
MET	O	X
MGA	X	X
MITF	X	X
MLH1	X	X
MLL	O	X
MLLT3	O	X
MPL	X	X
MRE11A	X	X
MSH2	O	X
MSH3	X	X
MSH6	X	X
MST1	X	X
MST1R	X	X
MTOR	X	X
MUTYH	X	X
MYB	X	X
MYC	O	X
MYCL	X	X
MYCN	X	X
MYD88	X	X
MYOD1	X	X
NAB2	X	O
NBN	X	X
NCOA3	X	X
NCOR1	X	X
NEGR1	X	X
NF1	X	X
NF2	X	X
NFE2L2	X	X
NFKBIA	X	X
NKX2-1	X	X
NKX3-1	X	X
NOTCH1	O	X
NOTCH2	O	X
NOTCH3	O	X
NOTCH4	X	X
NPM1	X	X
NRAS	X	X
NRG1	O	X
NSD1	X	X
NTRK1	O	O
NTRK2	O	O
NTRK3	O	X
NUP93	X	X
NUTM1	X	O
PAK1	X	X
PAK3	X	X
PAK7	X	X
PALB2	X	X
PARK2	X	X
PARP1	X	X
PAX3	O	O
PAX5	X	X
PAX7	O	X
PAX8	X	O
PBRM1	X	X
PDCD1	X	X
PDCD1LG2	X	X
PDGFRA	O	X
PDGFRB	O	X
PDK1	X	X
PDPK1	X	X
PGR	X	X
PHF6	X	X
PHOX2B	X	X
PIK3C2B	X	X
PIK3C2G	X	X
PIK3C3	X	X
PIK3CA	O	X
PIK3CB	X	X
PIK3CD	X	X
PIK3CG	X	X
PIK3R1	X	X
PIK3R2	X	X
PIK3R3	X	X
PIM1	X	X
PLCG2	X	X
PLK2	X	X
PMAIP1	X	X
PMS1	X	X
PMS2	X	X
PNRC1	X	X
POLD1	X	X
POLE	X	X
PPARG	O	O
PPM1D	X	X
PPP2R1A	X	X
PPP2R2A	X	X
PPP6C	X	X
PRDM1	X	X
PREX2	X	X
PRKAR1A	X	X
PRKCI	X	X
PRKDC	X	X
PRSS8	X	X
PTCH1	X	X
PTEN	X	X
PTPN11	X	X
PTPRD	X	X
PTPRS	X	X
PTPRT	X	X
QKI	X	X
RAB35	X	X
RAC1	X	X
RAD21	X	X
RAD50	X	X
RAD51	X	X
RAD51B	X	X
RAD51C	X	X
RAD51D	X	X
RAD52	X	X
RAD54L	X	X
RAF1	O	X
RANBP2	X	X
RARA	X	X
RASA1	X	X
RB1	X	X
RBM10	X	X
RECQL4	X	X
REL	X	X
RET	O	O
RFWD2	X	X
RHEB	X	X
RHOA	X	X
RICTOR	X	X
RIT1	X	X
RNF43	X	X
ROS1	O	O
RPS6KA4	X	X
RPS6KB1	O	X
RPS6KB2	X	X
RPTOR	X	X
RUNX1	X	X
RUNX1T1	X	X
RYBP	X	X
SDHA	X	X
SDHAF2	X	X
SDHB	X	X
SDHC	X	X
SDHD	X	X
SETBP1	X	X
SETD2	X	X
SF3B1	X	X
SH2B3	X	X
SH2D1A	X	X
SHQ1	X	X
SLIT2	X	X
SLX4	X	X
SMAD2	X	X
SMAD3	X	X
SMAD4	X	X
SMARCA4	X	X
SMARCB1	X	X
SMARCD1	X	X
SMC1A	X	X
SMC3	X	X
SMO	X	X
SNCAIP	X	X
SOCS1	X	X
SOX10	X	X
SOX17	X	X
SOX2	X	X
SOX9	X	X
SPEN	X	X
SPOP	X	X
SPTA1	X	X
SRC	X	X
SRSF2	X	X
STAG1	X	X
STAG2	X	X
STAT3	X	X
STAT4	X	X
STAT5A	X	X
STAT5B	X	X
STK11	X	X
STK40	X	X
SUFU	X	X
SUZ12	X	X
SYK	X	X
TAF1	X	X
TBX3	X	X
TCEB1	X	X
TCF3	X	X
TCF7L2	X	X
TERC	X	X
TERT	X	X
TET1	X	X
TET2	X	X
TFE3	X	O
TFRC	X	X
TGFBR1	X	X
TGFBR2	X	X
TMEM127	X	X
TMPRSS2	O	O
TNFAIP3	X	X
TNFRSF14	X	X
TOP1	X	X
TOP2A	X	X
TP53	X	X
TP63	X	X
TRAF2	X	X
TRAF7	X	X
TSC1	X	X
TSC2	X	X
TSHR	X	X
U2AF1	X	X
VEGFA	X	X
VHL	X	X
VTCN1	X	X
WISP3	X	X
WT1	X	X
XIAP	X	X
XPO1	X	X
XRCC2	X	X
YAP1	X	X
YES1	X	X
ZBTB2	X	X
ZBTB7A	X	X
ZFHX3	X	X
ZNF217	X	X
ZNF703	X	X
ZRSR2	X	X

## Sheet: Table S2
Supplementary Table S2. Results of ctDNA comprehensive genomic profiling of included cases and their tissue findings
Study_ID	Date of sequencing run	Stage	Histologic subtype	SNV/Indel	Amplification	Fusion driver	Fusion partner	Alt. count	Depth	VAF (%)	MSAF (%)	MSAF≥0.5%	Tissue combined ALK (NGS+IHC+FISH)	ALK IHC	ALK FISH	Tissue combined ROS1 (NGS+IHC+RT-PCR)	ROS1 IHC	ROS1 RT-PCR	Tissue RET (NGS)	Tissue FGFR2 (NGS)	NGS (tissue)
SMC001	20221225	IV	Adenocarcinoma	EGFR							8.97	O	Negative	Negative		NA			NA	NA
SMC002	20221223	IV	Adenocarcinoma			ALK	EML4	3	2183	0.14	0.99	O	Positive	Positive	Positive	NA			NA	NA
SMC003	20230102	IV	Squamous cell carcinoma								2.14	O	Negative	Negative		NA			NA	NA
SMC004	20230102	IV	Squamous cell carcinoma								4.9	O	Negative	Negative		NA			NA	NA
SMC005	20230102	IV	Adenocarcinoma	PMS2							19.69	O	Negative	Negative		NA			NA	NA
SMC006	20230102	IV	Adenocarcinoma	EGFR, PIK3CA							1.01	O	NA			NA			NA	NA
SMC007	20230102	IV	Adenocarcinoma								33.22	O	Negative	Negative		Negative			Negative	Negative	Fusion not detected
SMC008	20230120	IV	Adenocarcinoma	CHEK2, KRAS							2.13	O	Negative	Negative		NA			NA	NA
SMC009	20230116	IV	Adenocarcinoma								9.31	O	Negative	Negative		NA			NA	NA
SMC010	20230120	IV	Adenocarcinoma	KRAS							11.88	O	Negative	Negative		NA			NA	NA
SMC011	20230127	IV	Mucinous adenocarcinoma								0.26	X	NA			NA			NA	NA
SMC012	20230127	IV	Adenocarcinoma								0.58	O	Negative		Negative	NA			NA	NA
SMC013	20230203	IV	Adenocarcinoma	FGFR3, TSC2							4.87	O	Negative	Negative		Negative	Negative		NA	NA
SMC014	20230203	IV	Adenocarcinoma	EGFR, CHEK2, KRAS							4.19	O	Negative	Negative		NA			NA	NA
SMC015	20230203	IV	Adenocarcinoma	EGFR							30.92	O	Negative	Negative		NA			NA	NA
SMC016	20230203	IV	Adenocarcinoma								0.88	O	NA			NA			NA	NA
SMC017	20230203	IV	Adenocarcinoma								0.82	O	Negative	Negative		Negative	Negative		NA	NA
SMC018	20230203	IV	Adenocarcinoma								0	X	Negative	Negative		NA			NA	NA
SMC019	20230203	IV	Adenocarcinoma	EGFR							0	X	Negative	Negative		NA			NA	NA
SMC020	20230203	IV	Adenocarcinoma			RET	KIF5B	4	152	2.6	2.6	O	Negative	Negative		NA			NA	NA
SMC021	20230203	IV	Squamous cell carcinoma								0	X	Negative	Negative		Negative			Negative	Negative	Fusion not detected
SMC022	20230210	IV	Adenocarcinoma								3.39	O	Negative	Negative		NA			NA	NA
SMC023	20230210	IV	Adenocarcinoma								0.35	X	Negative	Negative		NA			NA	NA
SMC024	20230210	IV	Adenocarcinoma	RAD51D, CHEK2							33.52	O	Negative	Negative		Negative		Negative	NA	NA
SMC025	20230210	IV	Adenocarcinoma								1.12	O	Negative	Negative	Negative	NA			NA	NA
SMC026	20230210	IV	Adenocarcinoma	BRAF							2.12	O	Negative	Negative		NA			NA	NA
SMC027	20230215	IV	Adenocarcinoma	EGFR, CHEK2							1.68	O	Negative	Negative		NA			NA	NA
SMC028	20230215	IV	Adenocarcinoma			RET	DNAJC1	69	4339	1.59	6.58	O	Negative		Negative	Negative		Negative	NA	NA
SMC029	20230215	IV	Adenocarcinoma	EGFR							2.27	O	Negative	Negative		Negative	Negative		NA	NA
SMC030	20230217	IV	Adenocarcinoma	BAP1							0.32	X	Negative	Negative		Negative			Negative	Negative	Fusion not detected
SMC031	20230217	IV	Adenocarcinoma	MET		RET	KIF5B	16	8941	0.18	0.89	O	Negative	Negative		NA			NA	NA
SMC032	20230217	IV	Adenocarcinoma	EGFR							0	X	Negative	Negative		NA			NA	NA
SMC033	20230224	IV	Adenocarcinoma	ATM, CHEK2							1.11	O	Negative	Negative		Negative		Negative	NA	NA
SMC034	20230224	IV	Adenocarcinoma	EGFR, CHEK2							14.87	O	Negative	Negative		NA			NA	NA
SMC035	20230224	IV	Adenocarcinoma	EGFR, PIK3CA							0.67	O	NA			NA			NA	NA
SMC036	20230303	IV	Adenocarcinoma								1.21	O	Negative	Negative		NA			NA	NA
SMC037	20230303	IV	Adenocarcinoma								36.23	O	Negative	Negative		NA			NA	NA
SMC038	20230303	IV	Adenocarcinoma	EGFR, KRAS							23.66	O	Negative	Negative		NA			NA	NA
SMC039	20230303	IV	Poorly differentiated carcinoma								39.11	O	Negative	Negative		NA			NA	NA
SMC040	20230310	IV	Adenocarcinoma								0.81	O	Negative	Negative		NA			NA	NA
SMC041	20230310	IV	Squamous cell carcinoma	ATM, BRAF							3.79	O	Negative	Negative		NA			NA	NA
SMC042	20230317	IV	Adenocarcinoma	EGFR							5.75	O	NA			NA			NA	NA
SMC043	20230317	IV	Adenocarcinoma	EGFR							2.53	O	Negative	Negative		NA			NA	NA
SMC044	20230330	IV	Adenocarcinoma	EGFR							38.81	O	Negative	Negative		Negative			Negative	Negative	Fusion not detected
SMC045	20230330	IV	Adenocarcinoma	ATM							3.47	O	Negative	Negative		NA			NA	NA
SMC046	20230330	IV	Poorly differentiated carcinoma		MET						8.02	O	Negative	Negative		Negative			Negative	Negative	Fusion not detected
SMC047	20230405	IV	Adenocarcinoma	PIK3CA							23.36	O	Negative	Negative		NA			NA	NA
SMC048	20230405	IV	Adenocarcinoma								5.07	O	Negative	Negative		NA			NA	NA
SMC049	20230405	IV	Adenocarcinoma	MET, NF1							1.6	O	Negative	Negative		Negative			Negative	Negative	Fusion not detected
SMC050	20230405	IV	Squamous cell carcinoma								1.3	O	Negative	Negative		Negative	Negative		NA	NA
SMC051	20230405	IV	Adenocarcinoma								5.33	O	NA			NA			NA	NA
SMC052	20230405	IV	Poorly differentiated carcinoma	CHEK2							38.99	O	Negative	Negative		NA			NA	NA
SMC053	20230405	IV	Adenocarcinoma								0	X	Negative	Negative		NA			NA	NA
SMC054	20230405	IV	Squamous cell carcinoma	PIK3CA							0	X	Negative	Negative		NA			NA	NA
SMC055	20230405	IV	Adenocarcinoma								0	X	Negative	Negative		NA			NA	NA
SMC056	20230414	IV	Adenocarcinoma		FGFR1						20.54	O	Negative	Negative		NA			NA	NA
SMC057	20230414	IV	Adenocarcinoma	ATM, KRAS							1.54	O	Negative	Negative		Negative		Negative	Negative	Negative	Fusion not detected
SMC058	20230414	IV	Adenocarcinoma								28.09	O	Negative	Negative		NA			NA	NA
SMC059	20230414	IV	Squamous cell carcinoma	ATM							3.99	O	NA			NA			NA	NA
SMC060	20230421	IV	Adenocarcinoma	KRAS, PIK3CA							1.17	O	Negative	Negative		Negative	Negative		NA	NA
SMC061	20230421	IV	Adenocarcinoma	KRAS							39.23	O	Negative	Negative		Negative	Negative		NA	NA
SMC062	20230421	IV	Adenocarcinoma	ATM							4.35	O	NA			NA			NA	NA
SMC063	20230421	IV	Adenocarcinoma	NF1, TSC2							3.19	O	Positive	Positive		NA			NA	NA
SMC064	20230421	IV	Adenocarcinoma	BRAF, CDK12							2.36	O	Negative	Negative		NA			NA	NA
SMC065	20230428	IV	Adenocarcinoma	KRAS							0.52	O	Negative	Negative		NA			NA	NA
SMC066	20230428	IV	Adenocarcinoma	EGFR							16.18	O	NA			NA			NA	NA
SMC067	20230428	IV	Squamous cell carcinoma	EZH2, IDH2							0.34	X	Negative	Negative		Negative			Negative	Negative	Fusion not detected
SMC068	20230428	IV	Adenocarcinoma	KRAS		RET	KIF5B	20	6394	0.41	1.18	O	Negative	Negative		Negative	Negative		Positive	Negative	KIF5B-RET fusion
SMC069	20230512	IV	Adenocarcinoma	EGFR							0.72	O	Negative	Negative		NA			NA	NA
SMC070	20230512	IV	Adenocarcinoma	EGFR, ATM							0.35	X	Negative	Negative		NA			NA	NA
SMC071	20230512	IV	Adenocarcinoma	EGFR							2.37	O	Negative	Negative		NA			NA	NA
SMC072	20230512	IV	Adenocarcinoma	EGFR, PIK3CA							17.51	O	Negative	Negative		Negative	Negative		Negative	Negative	Fusion not detected
SMC073	20230512	IV	Adenocarcinoma	STK11	MET						35.52	O	Negative	Negative		NA			NA	NA
SMC074	20230512	IV	Adenocarcinoma								0.83	O	Negative	Negative		Negative	Negative		NA	NA
SMC075	20230519	IV	Adenocarcinoma	EGFR, ATM, PIK3CA, TP53							4	O	Negative	Negative		NA			NA	NA
SMC076	20230519	IV	Squamous cell carcinoma	PALB2							4.31	O	Negative	Negative		NA			NA	NA
SMC077	20230526	IV	Adenocarcinoma	EGFR							2	O	Negative	Negative		Negative		Negative	Negative	Negative	Fusion not detected
SMC078	20230526	IV	Adenocarcinoma								1.43	O	Negative	Negative		Negative	Negative		NA	NA
SMC079	20230602	IV	Adenocarcinoma								0.38	X	Negative	Negative		NA			NA	NA
SMC080	20230602	IV	Adenocarcinoma								0.3	X	Negative	Negative		NA			NA	NA
SMC081	20230616	IV	Squamous cell carcinoma	CHEK2							4.36	O	NA			NA			NA	NA
SMC082	20230623	IV	Poorly differentiated carcinoma								1.14	O	Negative	Negative		Negative	Negative		NA	NA
SMC083	20230630	IV	Adenocarcinoma	EGFR, KRAS							1.81	O	Negative	Negative		NA			NA	NA
SMC084	20230630	IV	Adenocarcinoma			RET	KIF5B	8	6388	0.13	0.49	X	Negative	Negative		Negative		Negative	NA	NA
SMC085	20230630	IV	Adenocarcinoma	BRCA1							12.99	O	Negative	Negative		Negative		Negative	Negative	Negative	Fusion not detected
SMC086	20230707	IV	Adenocarcinoma	BRCA1		ALK	EML4	10	12145	0.08	0.72	O	Positive	Positive		Negative	Negative		NA	NA
SMC087	20230707	IV	Adenocarcinoma	EGFR							14.08	O	Negative	Negative		NA			NA	NA
SMC088	20230707	IV	Adenocarcinoma	PIK3CA							17.3	O	Negative	Negative		Negative	Negative		NA	NA
SMC089	20230714	IV	Adenocarcinoma	KRAS							2.47	O	Negative	Negative		Negative		Negative	NA	NA
SMC090	20230714	IV	Adenocarcinoma	EGFR, ATM							39.7	O	Negative	Negative		NA			NA	NA
SMC091	20230714	IV	Adenocarcinoma	EGFR, CHEK2, FANCA							3.14	O	Negative	Negative		NA			NA	NA
SMC092	20230714	IV	Adenocarcinoma								0.9	O	Negative	Negative		Negative	Positive	Negative	NA	NA
SMC093	20230721	IV	Poorly differentiated carcinoma								15	O	Negative	Negative		Negative	Negative		NA	NA
SMC094	20230721	IV	Adenocarcinoma	EGFR, MET							5.91	O	Negative	Negative		NA			NA	NA
SMC095	20230721	IV	Adenocarcinoma	PIK3CA							4.79	O	Negative	Negative		NA			NA	NA
SMC096	20230721	IV	Mucinous adenocarcinoma	KRAS, NF1							1.13	O	Negative	Negative		Negative	Negative		NA	NA
SMC097	20230728	IV	Adenocarcinoma								0.44	X	Negative	Negative		Negative	Negative		NA	NA
SMC098	20230804	IV	Adenocarcinoma								27.53	O	Negative	Negative		NA			NA	NA
SMC099	20230804	IV	Adenocarcinoma								0.93	O	Negative	Negative		NA			NA	NA
SMC100	20230804	IV	Adenocarcinoma	KRAS							4.85	O	Negative	Negative		NA			NA	NA
SMC101	20230811	IV	Adenocarcinoma								0.3	X	Negative	Negative		NA			NA	NA
SMC102	20230811	IV	Adenocarcinoma	ATM, KRAS, NF1							19.67	O	Negative	Negative		NA			NA	NA
SMC103	20230811	IV	Adenocarcinoma	CHEK2, TP53							0.98	O	Negative	Negative		NA			NA	NA
SMC104	20230818	IV	Adenocarcinoma	TP53							8.02	O	Negative	Negative		Negative			Negative	Negative	Fusion not detected
SMC105	20230825	IV	Adenocarcinoma	BRCA1							22.47	O	Negative	Negative		NA			NA	NA
SMC106	20230901	IV	Adenocarcinoma								15.98	O	Negative	Negative		Negative	Negative		NA	NA
SMC107	20230901	IV	Adenocarcinoma	ERBB2							4.09	O	Negative	Negative		NA			NA	NA
SMC108	20230908	IV	Adenocarcinoma	ATM							2.21	O	Negative	Negative		Negative		Negative	NA	NA
SMC109	20230908	IV	Unknown	PIK3CA							16.03	O	NA			NA			NA	NA
SMC110	20230908	IV	Adenocarcinoma	EGFR, RAF1							2.44	O	Negative	Negative		NA			NA	NA
SMC111	20230908	IV	Squamous cell carcinoma								35.14	O	Negative	Negative		NA			NA	NA
SMC112	20230908	IV	Squamous cell carcinoma	TP53							5.04	O	Negative	Negative		Negative	Negative		Negative	Negative	Fusion not detected
SMC113	20230915	IV	Adenocarcinoma			ALK	EML4	4	3711	0.11	0.11	X	Positive	Positive		NA			NA	NA
SMC114	20230922	IV	Adenocarcinoma			ROS1	EZR	4	3419	0.09	4.19	O	Negative	Negative		NA			NA	NA
SMC115	20230922	IV	Adenocarcinoma								0	X	Negative	Negative		NA			NA	NA
SMC116	20230922	IV	Adenocarcinoma	EGFR							0.51	O	Negative	Negative		NA			NA	NA
SMC117	20230922	IV	Adenocarcinoma	TP53							32.21	O	Negative	Negative		NA			NA	NA
SMC118	20230922	IV	Adenocarcinoma	NF1							6.44	O	Negative	Negative		NA			NA	NA
SMC119	20230922	IV	Adenocarcinoma	ERBB2							4.02	O	Negative	Negative		Negative	Negative		NA	NA
SMC120	20230922	IV	Adenocarcinoma								0.62	O	NA			NA			NA	NA
SMC121	20231006	IV	Adenocarcinoma	EGFR							0.47	X	Negative	Negative		NA			NA	NA
SMC122	20231006	IV	Adenocarcinoma	EGFR, BRCA1							6.26	O	Negative	Negative		NA			NA	NA
SMC123	20231006	IV	Adenocarcinoma	CHEK2		RET	KIF5B	10	3743	0.27	0.59	O	Negative	Negative		Negative			Positive	Negative	KIF5B-RET fusion
SMC124	20231006	IV	Adenocarcinoma								0	X	Negative	Negative		Negative			Negative	Negative	Fusion not detected
SMC125	20230623	IV	Adenocarcinoma	EGFR, BRCA1, PIK3CA							29.81	O	Negative	Negative		Negative	Negative		Negative	Negative	Fusion not detected
SMC126	20231013	IV	Adenocarcinoma	EGFR, EZH2							1.5	O	Negative		Negative	Negative		Negative	NA	NA
SMC127	20231020	IV	Adenocarcinoma	EGFR, FANCA							1.47	O	NA			NA			NA	NA
SMC128	20231020	IV	Adenocarcinoma								0.46	X	Negative	Negative		Negative			Negative	Negative	Fusion not detected
SMC129	20231020	IV	Adenocarcinoma	EGFR, KRAS, PIK3CA							3.91	O	Negative	Negative		NA			NA	NA
SMC130	20231020	IV	Adenocarcinoma	EGFR, FGFR2							13.42	O	Negative	Negative		NA			NA	NA
SMC131	20231020	IV	Squamous cell carcinoma								1.8	O	NA			NA			NA	NA
SMC132	20231020	IV	Adenocarcinoma	BRIP1							0.58	O	NA			NA			NA	NA
SMC133	20231020	IV	Adenocarcinoma								0.88	O	Negative	Negative		Negative	Positive	Negative	NA	NA
SMC134	20231027	IV	Adenocarcinoma	EGFR							0.22	X	Negative	Negative		Negative	Negative		NA	NA
SMC135	20231103	IV	Adenocarcinoma	BRAF, EGFR							2.82	O	NA			NA			NA	NA
SMC136	20231103	IV	Adenocarcinoma	EGFR							3.72	O	NA			Negative		Negative	NA	NA
SMC137	20231103	IV	Unknown	EGFR, PIK3CA, TSC2							30.82	O	NA			NA			NA	NA
SMC138	20231103	IV	Adenocarcinoma	STK11							36.07	O	Negative	Negative		Negative	Negative		NA	NA
SMC139	20231103	IV	Adenocarcinoma								0.27	X	NA			NA			NA	NA
SMC140	20231110	IV	Adenocarcinoma	ATM		RET	KIF5B	333	3027	11	12.88	O	Negative	Negative		Negative	Negative		NA	NA
SMC141	20231110	IV	Adenocarcinoma								0.59	O	Negative	Negative		Negative	Negative		NA	NA
SMC142	20231110	IV	Adenocarcinoma	EGFR							0.36	X	Negative	Negative		NA			NA	NA
SMC143	20231117	IV	Adenocarcinoma	TSC2		ALK	EML4	102	11093	0.92	5.28	O	Positive	Positive		NA			NA	NA
SMC144	20231117	IV	Adenocarcinoma	EGFR, ATM, PIK3CA							5.18	O	Negative	Negative		NA			NA	NA
SMC145	20231124	IV	Adenocarcinoma			ALK	EML4	204	7211	2.83	3.46	O	NA			NA			NA	NA
SMC146	20231124	IV	Adenocarcinoma	PIK3CA, FGFR2							1.5	O	Negative	Negative		NA			NA	NA
SMC147	20231124	IV	Adenocarcinoma								38.13	O	NA			NA			NA	NA
SMC148	20231124	IV	Adenocarcinoma	EGFR, ATM, BRIP1, IDH2							1.84	O	Negative	Negative		Negative			Negative	Negative	Fusion not detected
SMC149	20231201	IV	Adenocarcinoma	IDH2							0.76	O	Negative	Negative		NA			NA	NA
SMC150	20231201	IV	Adenocarcinoma	BRAF, EGFR, NRAS							8.64	O	Negative	Negative		NA			NA	NA
SMC151	20231208	IV	Adenocarcinoma	NF1							9.37	O	Negative	Negative		NA			NA	NA
SMC152	20231208	IV	Adenocarcinoma	EGFR, ATM							2.69	O	Negative	Negative		NA			NA	NA
SMC153	20231208	IV	Adenocarcinoma	BRAF, BRCA2, STK11, TP53							12.74	O	Negative	Negative		Negative	Negative		NA	NA
SMC154	20231208	IV	Adenocarcinoma	EGFR							0.23	X	Negative	Negative		NA			NA	NA
SMC155	20230922	IV	Adenocarcinoma								7.41	O	Negative	Negative		NA			NA	NA
SMC156	20231215	IV	Adenocarcinoma								5.94	O	Negative	Negative		Negative			Negative	Negative	Fusion not detected
SMC157	20231215	IV	Adenocarcinoma	EGFR, ATR							0.56	O	NA			NA			NA	NA
SMC158	20231215	IV	Adenocarcinoma	ATM							1.76	O	Negative	Negative		Negative	Positive	Negative	NA	NA
SMC159	20231215	IV	Adenocarcinoma		FGFR1						38.84	O	Negative	Negative		Negative	Negative		NA	NA
SMC160	20231222	IV	Adenocarcinoma	EGFR							2.29	O	Negative	Negative		NA			NA	NA
SMC161	20231222	IV	Adenocarcinoma								1.37	O	Negative	Negative		Negative	Negative		NA	NA
SMC162	20231222	IV	Adenocarcinoma	EGFR							6.23	O	Negative	Negative		NA			NA	NA
SMC163	20231222	IV	Adenocarcinoma			RET	CCDC6	50	5361	0.93	2.7	O	Negative	Negative		NA			NA	NA
SMC164	20231222	IV	Adenocarcinoma	IDH2							2.18	O	Negative	Negative		NA			NA	NA
SMC165	20231229	IV	Adenocarcinoma	KRAS							6.49	O	Negative	Negative		Negative	Negative		NA	NA
SMC166	20231229	IV	Adenocarcinoma								2.96	O	Negative	Negative		Negative	Negative	Negative	NA	NA
SMC167	20240105	IV	Adenocarcinoma	CHEK2							0.45	X	Negative	Negative		NA			NA	NA
SMC168	20240105	IV	Adenocarcinoma	ATM							38.34	O	Negative	Negative		Negative	Negative		NA	NA
SMC169	20230217	IV	Adenocarcinoma								0.4	X	Negative	Negative		NA			NA	NA
SMC170	20230217	IV	Adenocarcinoma	EGFR, TP53							0.3	X	Negative	Negative		NA			NA	NA
SMC171	20230310	IV	Squamous cell carcinoma	KRAS, PIK3CA		FGFR2	GRID1	18	5201	0.36	1.07	O	Negative	Negative		NA			NA	NA
SMC172	20230330	IV	Adenocarcinoma	CHEK2							1.2	O	NA			NA			NA	NA
SMC173	20230407	IV	Adenocarcinoma	EGFR							3.08	O	NA			NA			NA	NA
SMC174	20230421	IV	Adenocarcinoma	EGFR, BRCA1	MET						28.36	O	Negative	Negative		NA			NA	NA
SMC175	20230804	IV	Spindle cell carcinoma								5.75	O	Negative	Negative		NA			NA	NA
SMC176	20230804	IV	Adenocarcinoma		MET						37.61	O	Negative	Negative		NA			NA	NA
SMC177	20231103	IV	Squamous cell carcinoma	EGFR, CHEK2							25.22	O	NA			NA			NA	NA
SMC178	20231006	IV	Adenocarcinoma								1.76	O	Negative	Negative		NA			NA	NA
SMC179	20231110	IV	Squamous cell carcinoma	FANCA							0	X	Negative	Negative		NA			NA	NA
SMC180	20231208	IV	Poorly differentiated carcinoma								12.32	O	Negative	Negative		NA			NA	NA
SMC181	20231222	IV	Adenocarcinoma			RET	KIF5B	8	2720	0.29	1.03	O	Negative	Negative		Negative	Negative		NA	NA
SMC182	20230908	IV	Adenocarcinoma	KRAS		ROS1	SDC4	7	3552	0.2	0.48	X	Negative			Positive	Positive	Positive	Negative	Negative	SDC4-ROS1 fusion
SMC183	20240105	IV	Adenocarcinoma			RET	KIF5B	31	6543	0.47	1.29	O	Negative	Negative		NA			NA	NA
SMC184	20240112	IV	Adenocarcinoma	EGFR, CHEK2							0.68	O	Negative	Negative		NA			NA	NA
SMC185	20240112	IV	Adenocarcinoma								3.4	O	Negative	Negative		NA			NA	NA
SMC186	20240112	IV	Adenocarcinoma	ERBB2							35.55	O	NA			NA			NA	NA
SMC187	20240112	IV	Squamous cell carcinoma	ERBB2, ATM, ATM, NBN	ERBB2						8.08	O	Negative	Negative		Negative	Negative		Negative	Negative	Fusion not detected
SMC188	20240112	IV	Adenocarcinoma	EGFR							23.98	O	Negative	Negative		Negative	Negative		NA	NA
SMC189	20240112	IV	Adenocarcinoma								2.56	O	NA			Negative		Negative	NA	NA
SMC190	20240112	IV	Adenocarcinoma	EGFR							0.91	O	Negative	Negative		Negative	Negative		NA	NA
SMC191	20240112	IV	Adenocarcinoma	EGFR, IDH2							36.33	O	Negative	Negative		NA			NA	NA
SMC192	20240119	IV	Adenocarcinoma								2.3	O	Negative	Negative		NA			NA	NA
SMC193	20240119	IV	Adenocarcinoma			ALK	ALK	158	6587	2.4	4.56	O	Positive	Positive		Negative	Negative		NA	NA
SMC194	20240119	IV	Adenocarcinoma								3.51	O	Negative	Negative		NA			NA	NA
SMC195	20240119	IV	Adenocarcinoma								0.76	O	Negative	Negative		NA			NA	NA
SMC196	20240126	IV	Adenocarcinoma								26.56	O	Negative	Negative		Negative	Negative		NA	NA
SMC197	20240126	IV	Adenocarcinoma	KRAS, ATM							1.5	O	NA			NA			NA	NA
SMC198	20240126	IV	Adenocarcinoma			ALK	DYNC1I1	17	7246	0.23	1.45	O	Positive	Positive		NA			NA	NA
SMC199	20240126	IV	Adenocarcinoma	PTEN							11.98	O	Negative	Negative		NA			NA	NA
SMC200	20240126	IV	Adenocarcinoma	EGFR							6.96	O	Negative	Negative		NA			NA	NA
SMC201	20240126	IV	Adenocarcinoma								3.11	O	Negative	Negative		NA			NA	NA
SMC202	20240202	IV	Adenocarcinoma	NBN, EGFR							27.24	O	Negative	Negative		NA			NA	NA
SMC203	20240202	IV	Adenocarcinoma	ERBB2, BRCA1							0.61	O	NA			NA			NA	NA
SMC204	20240202	IV	Adenocarcinoma	FLT3							1.56	O	Negative	Negative		Negative	Negative		NA	NA
SMC205	20240202	IV	Adenocarcinoma								0.48	X	Negative	Negative		NA			NA	NA
SMC206	20240202	IV	Adenocarcinoma	KIT, KRAS							0.57	O	Negative	Negative		Negative	Negative		NA	NA
SMC207	20240208	IV	Adenocarcinoma								1.34	O	Negative	Negative		NA			NA	NA
SMC208	20240208	IV	Adenocarcinoma	EGFR							2.92	O	Negative	Negative		NA			NA	NA
SMC209	20240208	IV	Adenocarcinoma	EGFR, BRAF, CHEK2							2.99	O	Negative	Negative		Negative	Negative		NA	NA
SMC210	20240208	IV	Large cell neuroendocrine carcinoma	ATM, NF1							24.21	O	Negative	Negative		NA			NA	NA
SMC211	20240208	IV	Adenosquamous carcinoma	EGFR							2.64	O	Negative	Negative		NA			NA	NA
SMC212	20240208	IV	Adenocarcinoma	ATM							39.28	O	Negative	Negative		NA			NA	NA
SMC213	20240216	IV	Adenocarcinoma	KRAS, TSC2							12.17	O	NA			Negative		Negative	NA	NA
SMC214	20240216	IV	Adenocarcinoma	CHEK2							4.44	O	Negative	Negative		NA			NA	NA
SMC215	20240216	IV	Adenocarcinoma	EGFR, CHEK2							1.4	O	Negative	Negative		Negative		Negative	NA	NA
SMC216	20240216	IV	Adenocarcinoma	RAD51C							2.38	O	NA			NA			NA	NA
SMC217	20240216	IV	Adenocarcinoma	EGFR							5.99	O	Negative	Negative		Negative		Negative	NA	NA
SMC218	20240216	IV	Adenocarcinoma	ATM, IDH1							39.79	O	Negative	Negative		NA			NA	NA
SMC219	20240223	IV	Adenocarcinoma								12.46	O	Negative	Negative		Negative	Negative		NA	NA
SMC220	20240223	IV	Adenocarcinoma	EGFR, BRAF							3.48	O	Negative		Negative	Negative			Negative	Negative	Fusion not detected
SMC221	20240223	IV	Adenocarcinoma	KRAS, FGFR3							0.66	O	Negative	Negative		NA			NA	NA
SMC222	20240223	IV	Adenocarcinoma			ROS1	CD74	127	5958	2.13	2.86	O	Negative	Negative		Positive	Negative	Positive	NA	NA
SMC223	20240229	IV	Adenocarcinoma	EGFR							15.2	O	Negative	Negative		NA			NA	NA
SMC224	20240229	IV	Adenocarcinoma	EGFR							1.5	O	Negative	Negative		NA			NA	NA
SMC225	20240229	IV	Adenocarcinoma	EGFR							1.27	O	Negative	Negative		Negative	Negative		Negative	Negative	Fusion not detected
SMC226	20240308	IV	Adenocarcinoma	FGFR2	FGFR2	FGFR2	TACC2	183	2708	6.76	34.19	O	Negative	Negative		NA			NA	NA
SMC227	20240308	IV	Adenocarcinoma								4.7	O	Negative	Negative		NA			NA	NA
SMC228	20240308	IV	Adenocarcinoma	NF1							34.18	O	Negative	Negative		NA			NA	NA
SMC229	20240308	IV	Adenocarcinoma								1.62	O	Negative	Negative		NA			NA	NA
SMC230	20240308	IV	Adenocarcinoma			RET	KIF5B	195	7497	2.6	4.95	O	Negative	Negative		Negative	Negative		NA	NA
SMC231	20240308	IV	Adenocarcinoma								0.84	O	Negative	Negative		NA			NA	NA
SMC232	20240315	IV	Adenocarcinoma								15.55	O	Negative	Negative		Negative	Negative	Negative	NA	NA
SMC233	20240315	IV	Adenocarcinoma	EGFR, ATM, PIK3CA							1.64	O	Negative	Negative	Negative	NA			NA	NA
SMC234	20240315	IV	Adenocarcinoma	EGFR							27.75	O	Negative	Negative		Negative		Negative	NA	NA
SMC235	20240315	IV	Adenocarcinoma	NF1							15.51	O	Negative	Negative		Negative	Negative		NA	NA
SMC236	20240315	IV	Adenocarcinoma								31.24	O	Negative	Negative		NA			NA	NA
SMC237	20240315	IV	Large cell neuroendocrine carcinoma	NF1							1.57	O	Negative	Negative		NA			NA	NA
SMC238	20240315	IV	Adenocarcinoma								5.16	O	Negative	Negative		Negative	Negative		NA	NA
SMC239	20240315	IV	Adenosquamous carcinoma	TP53							2.12	O	Negative	Negative		Negative		Negative	NA	NA
SMC240	20240315	IV	Adenocarcinoma		MET						6.5	O	Negative	Negative		NA			NA	NA
SMC241	20240322	IV	Adenocarcinoma	BRAF							2.44	O	Negative	Negative		NA			NA	NA
SMC242	20240322	IV	Adenocarcinoma	EGFR							0.51	O	Negative	Negative		NA			NA	NA
SMC243	20240322	IV	Adenocarcinoma	ATM, KRAS							0.28	X	NA			NA			NA	NA
SMC244	20240322	IV	Adenocarcinoma	EGFR, BRCA1							0	X	Negative	Negative		NA			NA	NA
SMC245	20240329	IV	Adenocarcinoma			ROS1	EZR	127	3212	3.95	17.29	O	Negative	Negative		Positive	Positive	Positive	NA	NA
SMC246	20240405	IV	Adenocarcinoma	KRAS, STK11							3.99	O	Negative	Negative		Negative	Negative		NA	NA
SMC247	20240412	IV	Adenocarcinoma	EGFR							2.5	O	Negative	Negative		NA			NA	NA
SMC248	20240412	IV	Unknown	FANCA							0.8	O	NA			NA			NA	NA
SMC249	20240419	IV	Adenocarcinoma								2.42	O	NA			NA			NA	NA
SMC250	20240419	IV	Adenocarcinoma	EGFR							1.7	O	Negative	Negative		Negative			Negative	Negative	Fusion not detected
SMC251	20240426	IV	Adenocarcinoma								4	O	Negative	Negative		NA			NA	NA
SMC252	20240426	IV	Adenocarcinoma								16.84	O	Negative	Negative		Negative	Negative		NA	NA
SMC253	20240202	IV	Adenocarcinoma	BRAF							1.69	O	Negative	Negative		Negative	Negative		NA	NA
SMC254	20240208	IV	Adenocarcinoma	KRAS, STK11							7.28	O	Negative	Negative		Negative	Negative		NA	NA
SMC255	20240208	IV	Adenocarcinoma			ALK	EML4	44	3750	1.17	1.15	O	Positive	Positive		Negative	Negative		NA	NA
SMC256	20240216	IV	Adenocarcinoma								0.36	X	Negative	Negative		Negative	Negative		NA	NA
SMC257	20240229	IV	Poorly differentiated carcinoma		MET	RET	KIF5B	757	3870	19.58	33.72	O	Negative	Negative		Negative	Negative		NA	NA
SMC258	20240308	IV	Squamous cell carcinoma								2.33	O	Negative	Negative		Negative	Negative		NA	NA
SMC259	20240315	IV	Adenocarcinoma			ALK	EML4	39	7633	0.51	2.6	O	Positive	Positive		NA			NA	NA
SMC260	20240412	IV	Adenocarcinoma	BRAF							3.09	O	Negative	Negative		NA			NA	NA
SMC261	20240419	IV	Squamous cell carcinoma	CHEK2, PIK3CA							38.73	O	Negative	Negative		NA			NA	NA
SMC262	20240419	IV	Adenocarcinoma	EGFR							2.94	O	Negative	Negative		NA			NA	NA
SMC263	20240426	IV	Squamous cell carcinoma								0.63	O	Negative	Negative		Negative	Negative		NA	NA
SMC264	20240426	IV	Adenocarcinoma								1.59	O	NA			NA			NA	NA

## Sheet: Table S3
Supplementary Table 3. Positive percent agreement of fusion detection between tissue and ctDNA
Gene	Tissue result	Cases	No. of tissue positive cases	Detected from matched ctDNA	PPA
ALK	IHC(+)	SMC063, SMC086, SMC113, SMC143, SMC193, SMC198, SMC255, SMC259	8	7	0.875
	IHC(+), FISH(+)	SMC002	1	1	1
ROS1	IHC(+), RT-PCR(-)	SMC092, SMC133, SMC158	0*	0	0
	IHC(+), RT-PCR(+)	SMC245	1	1	1
	IHC(+), RT-PCR(+), NGS (+)	SMC182	1	1	1
	IHC(-), RT-PCR(+)	SMC222	1	1	1
RET	NGS (+)	SMC068, SMC123	2	2	1
Total (all)			14	13	0.928571
These cases were counted as negative because of the reported low specificity of IHC []
Abbreviations: PPA, positive percent agreement; IHC, immunohistochemistry
